# Supplementary material for: Transcriptomic profiling of programmed cell death 1 (PD-1) expressing T cells in early rheumatoid arthritis identifies a decreased CD4 + PD-1 + signature post-treatment
Source: Sci Rep. 2023 Feb 17;13:2847. doi: 10.1038/s41598-023-29971-5 (PMC9938264; doi:10.1038/s41598-023-29971-5)
Supplement: Supplementary file 1 — Supplementary Information 1. [file 41598_2023_29971_MOESM1_ESM.xlsx]

## Sheet: PBMC_CD4_PD1 
Ensembl.ID	logFC	logCPM	F	PValue	FDR	Associated.Gene.Name	Gene.type
ENSG00000002586	1.40803	9.07199	30.5442	0.000351268	0.0299656	CD99	protein_coding
ENSG00000003147	3.04838	4.24252	66.6605	1.74284e-05	0.00617856	ICA1	protein_coding
ENSG00000004399	2.33077	5.22261	84.2916	6.64963e-06	0.00360876	PLXND1	protein_coding
ENSG00000004799	7.5336	2.23625	59.0389	0.00053781	0.0379554	PDK4	protein_coding
ENSG00000005020	1.78722	4.75724	46.0267	7.57689e-05	0.0129053	SKAP2	protein_coding
ENSG00000005379	1.43433	5.47317	24.7769	0.000733733	0.0451922	BZRAP1	protein_coding
ENSG00000006576	1.29018	5.74389	38.185	0.000154472	0.019788	PHTF2	protein_coding
ENSG00000007312	1.25501	4.87738	34.2306	0.000231969	0.023264	CD79B	protein_coding
ENSG00000008283	1.26125	5.56827	54.9284	3.7896e-05	0.00888265	CYB561	protein_coding
ENSG00000008513	-0.721718	7.74461	29.2524	0.000410113	0.0327511	ST3GAL1	protein_coding
ENSG00000008517	0.993619	9.47427	34.3987	0.000227821	0.0231527	IL32	protein_coding
ENSG00000010030	3.51267	4.07818	24.6272	0.00074917	0.0456305	ETV7	protein_coding
ENSG00000019582	1.49147	10.4904	64.114	2.04053e-05	0.0069124	CD74	protein_coding
ENSG00000021300	-1.40251	5.45281	52.8228	4.42324e-05	0.00970186	PLEKHB1	protein_coding
ENSG00000025708	1.80823	6.28146	119.22	1.54521e-06	0.00196293	TYMP	protein_coding
ENSG00000026103	2.06718	6.46856	193.693	1.89866e-07	0.000616246	FAS	protein_coding
ENSG00000026751	2.10482	7.17698	24.3938	0.000774025	0.0462715	SLAMF7	protein_coding
ENSG00000027869	1.16605	6.64785	50.7017	5.19719e-05	0.010779	SH2D2A	protein_coding
ENSG00000028137	1.36135	8.72836	52.2409	4.62068e-05	0.0100625	TNFRSF1B	protein_coding
ENSG00000034053	-1.92775	6.49125	90.2279	5.00871e-06	0.00299423	APBA2	protein_coding
ENSG00000034677	1.02974	7.78745	50.5115	5.27438e-05	0.0108608	RNF19A	protein_coding
ENSG00000035499	9.34421	1.5419	42.4217	0.000103686	0.0152259	DEPDC1B	protein_coding
ENSG00000041357	0.766287	7.47616	26.6749	0.000568086	0.0389331	PSMA4	protein_coding
ENSG00000042493	1.18463	6.07507	34.7409	0.000219651	0.0229338	CAPG	protein_coding
ENSG00000047365	1.10252	7.80375	57.975	3.05709e-05	0.00817584	ARAP2	protein_coding
ENSG00000047634	-2.26685	3.50155	33.9505	0.000239088	0.0236666	SCML1	protein_coding
ENSG00000053918	-1.59291	4.08896	34.4753	0.000225961	0.0230819	KCNQ1	protein_coding
ENSG00000058668	1.23216	7.21549	31.5542	0.000312321	0.0279239	ATP2B4	protein_coding
ENSG00000059377	2.5463	4.18363	42.8903	9.94197e-05	0.0149485	TBXAS1	protein_coding
ENSG00000065717	-1.94191	3.95457	25.6297	0.000652875	0.0422608	TLE2	protein_coding
ENSG00000066294	1.45954	7.25324	28.175	0.000468619	0.0351181	CD84	protein_coding
ENSG00000067057	0.85559	6.82021	27.6542	0.000500542	0.0367562	PFKP	protein_coding
ENSG00000069974	1.52381	6.97559	41.7245	0.000110455	0.0155187	RAB27A	protein_coding
ENSG00000070081	-0.789975	7.03556	24.827	0.000728656	0.0451483	NUCB2	protein_coding
ENSG00000071073	-0.875005	7.79493	48.5589	6.15366e-05	0.0114398	MGAT4A	protein_coding
ENSG00000071205	1.27513	4.5373	37.3766	0.000167374	0.0206332	ARHGAP10	protein_coding
ENSG00000071282	9.1123	2.0085	31.7693	0.000304722	0.0276003	LMCD1	protein_coding
ENSG00000072110	-2.01747	6.81236	101.439	3.06423e-06	0.00262428	ACTN1	protein_coding
ENSG00000072135	0.780394	7.04647	29.2663	0.000409419	0.0327511	PTPN18	protein_coding
ENSG00000072310	-1.16048	5.74034	49.0194	5.9311e-05	0.0114259	SREBF1	protein_coding
ENSG00000073861	2.32486	7.03681	26.3811	0.000590481	0.0398288	TBX21	protein_coding
ENSG00000074966	-1.63848	6.15853	45.3094	8.05119e-05	0.0133405	TXK	protein_coding
ENSG00000075218	8.01649	1.7998	35.1838	0.000209602	0.0226542	GTSE1	protein_coding
ENSG00000076003	1.22621	5.84675	26.2404	0.000601593	0.0402223	MCM6	protein_coding
ENSG00000077044	-0.848625	6.71854	39.0548	0.00014192	0.0185402	DGKD	protein_coding
ENSG00000077238	-1.10535	6.67048	85.6339	6.22719e-06	0.00351583	IL4R	protein_coding
ENSG00000077585	1.57823	4.709	24.3958	0.000773809	0.0462715	GPR137B	protein_coding
ENSG00000077782	1.95894	4.82381	27.2035	0.000530334	0.0378558	FGFR1	protein_coding
ENSG00000077984	2.20785	9.10447	33.0549	0.000263714	0.0252041	CST7	protein_coding
ENSG00000078596	1.43354	8.97965	58.594	2.93011e-05	0.00804804	ITM2A	protein_coding
ENSG00000079308	8.37007	2.85138	86.8027	0.000212477	0.0226542	TNS1	protein_coding
ENSG00000079999	1.00313	5.58807	37.2102	0.00017019	0.0206332	KEAP1	protein_coding
ENSG00000080822	1.29376	6.90131	80.1041	8.21231e-06	0.00385876	CLDND1	protein_coding
ENSG00000080986	1.80507	4.0877	26.141	0.000609597	0.0404911	NDC80	protein_coding
ENSG00000081059	-0.828441	8.94538	32.1633	0.000291375	0.0269195	TCF7	protein_coding
ENSG00000082458	1.18525	4.55549	28.3241	0.000459942	0.0350568	DLG3	protein_coding
ENSG00000085063	1.22687	6.30937	57.6074	3.1357e-05	0.00827266	CD59	protein_coding
ENSG00000085117	1.29326	6.79692	51.2464	4.98363e-05	0.0104904	CD82	protein_coding
ENSG00000086300	1.22953	4.95784	48.6649	6.1015e-05	0.0114398	SNX10	protein_coding
ENSG00000088325	5.62589	3.6258	33.8849	0.000240794	0.0237144	TPX2	protein_coding
ENSG00000088387	-1.14948	5.61049	27.1342	0.000535103	0.0379401	DOCK9	protein_coding
ENSG00000088986	0.858723	7.43847	42.2952	0.000104876	0.0152259	DYNLL1	protein_coding
ENSG00000089060	-1.10824	6.16677	34.4771	0.000225917	0.0230819	SLC8B1	protein_coding
ENSG00000089127	1.60177	5.19471	49.6701	5.6331e-05	0.011225	OAS1	protein_coding
ENSG00000089685	9.54887	3.79491	59.5709	2.7425e-05	0.00796317	BIRC5	protein_coding
ENSG00000089692	3.68038	7.20767	226.707	9.52374e-08	0.000616246	LAG3	protein_coding
ENSG00000090104	1.92994	10.0844	64.3744	2.00738e-05	0.0069124	RGS1	protein_coding
ENSG00000090889	9.12869	1.47921	35.0529	0.000212513	0.0226542	KIF4A	protein_coding
ENSG00000091317	0.761826	7.21961	23.8956	0.000830538	0.0479336	CMTM6	protein_coding
ENSG00000091409	-1.39334	6.63662	80.0699	8.22682e-06	0.00385876	ITGA6	protein_coding
ENSG00000091972	2.82272	3.28644	35.9652	0.000193206	0.0218977	CD200	protein_coding
ENSG00000092096	-1.99396	3.17935	29.9734	0.000375904	0.0309199	SLC22A17	protein_coding
ENSG00000092964	1.07101	5.67657	31.0829	0.000329803	0.0290608	DPYSL2	protein_coding
ENSG00000095713	8.2875	2.86129	68.7957	0.000372962	0.0308991	CRTAC1	protein_coding
ENSG00000096996	0.776926	6.03493	27.1006	0.000537435	0.0379554	IL12RB1	protein_coding
ENSG00000097021	1.56071	4.91177	34.2598	0.000231243	0.023264	ACOT7	protein_coding
ENSG00000099139	-3.84001	3.97998	125.636	1.23535e-06	0.00179349	PCSK5	protein_coding
ENSG00000099204	-0.913571	7.98608	32.7921	0.00027152	0.025629	ABLIM1	protein_coding
ENSG00000099341	0.732034	7.39109	25.3942	0.000674068	0.0425486	PSMD8	protein_coding
ENSG00000100027	1.82701	4.79119	30.905	0.000336709	0.0293302	YPEL1	protein_coding
ENSG00000100097	1.76536	7.65932	40.8593	0.000119623	0.0163741	LGALS1	protein_coding
ENSG00000100162	1.89083	4.33796	57.1855	3.22896e-05	0.00827266	CENPM	protein_coding
ENSG00000100234	10.1981	5.50914	383.181	5.2535e-06	0.00308017	TIMP3	protein_coding
ENSG00000100298	3.23598	4.86263	47.3122	6.80929e-05	0.0122119	APOBEC3H	protein_coding
ENSG00000100342	0.890449	5.27535	26.6485	0.000570049	0.0389331	APOL1	protein_coding
ENSG00000100365	2.11346	4.45899	34.7382	0.000219716	0.0229338	NCF4	protein_coding
ENSG00000100385	1.44947	8.76762	61.8838	2.35361e-05	0.00724815	IL2RB	protein_coding
ENSG00000100526	3.17001	3.14092	51.3216	4.95503e-05	0.0104904	CDKN3	protein_coding
ENSG00000100554	1.03116	5.57237	24.8131	0.000730061	0.0451483	ATP6V1D	protein_coding
ENSG00000100599	-0.955794	5.90177	42.0381	0.000107346	0.015365	RIN3	protein_coding
ENSG00000100628	7.89073	3.15765	35.6735	0.000199137	0.0220154	ASB2	protein_coding
ENSG00000100979	7.6495	3.49214	102.922	2.88233e-06	0.00262042	PLTP	protein_coding
ENSG00000101057	7.74741	3.01694	80.6133	7.99997e-06	0.00385876	MYBL2	protein_coding
ENSG00000101445	1.16659	7.3959	53.4973	4.20707e-05	0.00943126	PPP1R16B	protein_coding
ENSG00000102024	10.17	2.67521	144.905	6.02322e-05	0.0114259	PLS3	protein_coding
ENSG00000102038	-9.5979	0.856407	52.0531	0.000724915	0.0450179	SMARCA1	protein_coding
ENSG00000102172	0.939974	5.53485	29.9789	0.00037566	0.0309199	SMS	protein_coding
ENSG00000102226	-0.836365	6.78965	25.5653	0.000658589	0.0423609	USP11	protein_coding
ENSG00000102265	0.810095	6.94396	30.1572	0.000367749	0.0306337	TIMP1	protein_coding
ENSG00000102409	-0.850144	5.69726	24.0576	0.00081162	0.0474036	BEX4	protein_coding
ENSG00000102871	0.753938	7.05285	32.7857	0.000271715	0.025629	TRADD	protein_coding
ENSG00000103121	0.830626	6.18024	29.2753	0.000408971	0.0327511	CMC2	protein_coding
ENSG00000103187	1.40058	9.87126	56.2538	3.44721e-05	0.00840789	COTL1	protein_coding
ENSG00000103202	-1.64147	4.48904	37.016	0.00017355	0.0206687	NME4	protein_coding
ENSG00000103257	1.14644	7.1156	25.8737	0.000631769	0.0415596	SLC7A5	protein_coding
ENSG00000103335	1.16325	7.10308	50.4301	5.30784e-05	0.0108608	PIEZO1	protein_coding
ENSG00000103811	1.25143	5.27634	29.7275	0.000387168	0.0316461	CTSH	protein_coding
ENSG00000104427	1.92488	3.3697	25.7575	0.000641709	0.0418043	ZC2HC1A	protein_coding
ENSG00000104490	2.1565	5.16704	92.551	4.50374e-06	0.00299423	NCALD	protein_coding
ENSG00000104814	0.719682	7.48598	31.1369	0.000327741	0.0289628	MAP4K1	protein_coding
ENSG00000105254	0.822455	7.57245	36.1358	0.000189837	0.0217585	TBCB	protein_coding
ENSG00000105281	1.54869	4.94031	36.0242	0.000192033	0.0218977	SLC1A5	protein_coding
ENSG00000105926	-1.1601	4.6042	23.646	0.000860747	0.0491432	MPP6	protein_coding
ENSG00000105953	1.26257	6.34514	54.8299	3.81667e-05	0.00888265	OGDH	protein_coding
ENSG00000106415	0.768493	6.53938	35.664	0.000199334	0.0220154	GLCCI1	protein_coding
ENSG00000106462	1.4154	5.15474	38.6575	0.000147493	0.0189738	EZH2	protein_coding
ENSG00000106605	1.07722	5.8787	43.4162	9.48834e-05	0.0148341	BLVRA	protein_coding
ENSG00000107263	0.752865	7.82305	34.4824	0.00022579	0.0230819	RAPGEF1	protein_coding
ENSG00000107281	2.07471	5.21473	31.7585	0.000305096	0.0276003	NPDC1	protein_coding
ENSG00000107968	2.90864	6.1539	35.0802	0.000211902	0.0226542	MAP3K8	protein_coding
ENSG00000108518	0.976332	10.3947	24.8634	0.000725	0.0450179	PFN1	protein_coding
ENSG00000109062	1.01628	8.83191	35.8626	0.000195267	0.0219679	SLC9A3R1	protein_coding
ENSG00000109065	-1.01249	5.00181	32.2179	0.000289582	0.0268352	NAT9	protein_coding
ENSG00000109189	1.61378	3.66923	23.6753	0.000857125	0.0490282	USP46	protein_coding
ENSG00000109674	7.78071	1.19874	23.6772	0.000856894	0.0490282	NEIL3	protein_coding
ENSG00000109861	1.20215	8.04283	85.1287	6.38222e-06	0.00353784	CTSC	protein_coding
ENSG00000110723	-3.00258	1.862	27.2437	0.000527591	0.0378558	EXPH5	protein_coding
ENSG00000110799	8.7601	3.40898	64.7902	0.00043072	0.0335852	VWF	protein_coding
ENSG00000110880	2.42313	4.68791	58.7436	2.90039e-05	0.00803882	CORO1C	protein_coding
ENSG00000111537	4.08251	6.05695	30.3918	0.000357649	0.0300484	IFNG	protein_coding
ENSG00000111640	1.0199	10.175	27.3274	0.000521929	0.0377561	GAPDH	protein_coding
ENSG00000111728	2.92933	4.21512	34.1504	0.00023398	0.0233552	ST8SIA1	protein_coding
ENSG00000111796	2.46155	6.75082	43.8544	9.12952e-05	0.0145603	KLRB1	protein_coding
ENSG00000111859	0.772616	5.98576	27.4597	0.000513142	0.0373381	NEDD9	protein_coding
ENSG00000111863	-2.70062	4.7243	76.031	1.01835e-05	0.00463396	ADTRP	protein_coding
ENSG00000112182	-2.22262	4.77551	30.7565	0.000342612	0.0295908	BACH2	protein_coding
ENSG00000112312	1.80003	4.40163	37.1614	0.000171026	0.0206332	GMNN	protein_coding
ENSG00000112419	1.22304	6.53248	33.2788	0.000257278	0.0249012	PHACTR2	protein_coding
ENSG00000112984	8.54336	0.754903	25.8325	0.000635274	0.0415596	KIF20A	protein_coding
ENSG00000113088	3.65542	7.16738	106.711	2.47402e-06	0.00260096	GZMK	protein_coding
ENSG00000113810	1.34968	6.25418	47.169	6.88995e-05	0.0122843	SMC4	protein_coding
ENSG00000114737	-1.03387	5.99013	53.0388	4.35258e-05	0.00961605	CISH	protein_coding
ENSG00000114812	-1.6993	4.18367	40.8464	0.000119766	0.0163741	VIPR1	protein_coding
ENSG00000114861	-0.779602	8.50062	28.2251	0.000465681	0.0351181	FOXP1	protein_coding
ENSG00000115241	0.735519	7.11363	31.7109	0.000306762	0.0276003	PPM1G	protein_coding
ENSG00000115380	9.39692	3.2042	62.6358	0.000467029	0.0351181	EFEMP1	protein_coding
ENSG00000115594	8.68295	2.17477	49.5498	5.68678e-05	0.0112583	IL1R1	protein_coding
ENSG00000115604	1.44052	4.89564	30.4275	0.000356143	0.0300484	IL18R1	protein_coding
ENSG00000115825	-1.08607	5.27622	24.2961	0.000784727	0.0466556	PRKD3	protein_coding
ENSG00000116793	1.60966	5.09967	55.1619	3.72637e-05	0.00887574	PHTF1	protein_coding
ENSG00000116815	2.03196	6.36322	223.565	1.01261e-07	0.000616246	CD58	protein_coding
ENSG00000116922	-1.53065	3.71747	25.4287	0.000670906	0.0425251	C1orf109	protein_coding
ENSG00000117090	1.26821	5.5898	56.3483	3.42427e-05	0.00840789	SLAMF1	protein_coding
ENSG00000117228	0.907795	6.6313	35.548	0.000201758	0.0221266	GBP1	protein_coding
ENSG00000117399	9.67816	2.4014	37.2874	0.000168877	0.0206332	CDC20	protein_coding
ENSG00000117450	0.822007	7.00961	30.5747	0.000350007	0.0299656	PRDX1	protein_coding
ENSG00000117602	-0.923335	7.40053	28.0853	0.000473935	0.0353285	RCAN3	protein_coding
ENSG00000117643	-2.20919	4.93888	40.4438	0.000124354	0.0169255	MAN1C1	protein_coding
ENSG00000117724	2.25949	4.68002	32.9186	0.000267728	0.0254284	CENPF	protein_coding
ENSG00000118193	7.51088	0.897979	43.8047	9.16942e-05	0.0145603	KIF14	protein_coding
ENSG00000118523	4.1113	4.75081	53.9017	0.000667538	0.0424883	CTGF	protein_coding
ENSG00000118785	9.81735	5.62499	246.965	1.58971e-05	0.00598058	SPP1	protein_coding
ENSG00000119185	0.736766	6.8726	31.7072	0.000306892	0.0276003	ITGB1BP1	protein_coding
ENSG00000119900	1.41925	4.98369	24.4242	0.000770734	0.0462715	OGFRL1	protein_coding
ENSG00000119969	1.2882	4.6978	37.8792	0.000159205	0.0201404	HELLS	protein_coding
ENSG00000120278	7.96849	3.03944	38.6633	0.00014741	0.0189738	PLEKHG1	protein_coding
ENSG00000120509	0.842947	5.17438	26.8852	0.000552682	0.038383	PDZD11	protein_coding
ENSG00000120915	-1.33965	5.54349	67.4003	1.66648e-05	0.00604851	EPHX2	protein_coding
ENSG00000121039	3.39748	4.31267	58.7668	2.89581e-05	0.00803882	RDH10	protein_coding
ENSG00000121152	2.90318	3.55592	27.6118	0.000503258	0.0367945	NCAPH	protein_coding
ENSG00000121297	4.61948	1.72808	25.4703	0.000667125	0.0424883	TSHZ3	protein_coding
ENSG00000121964	1.61628	5.55147	67.7874	1.62814e-05	0.00598058	GTDC1	protein_coding
ENSG00000122378	-2.76773	3.22173	39.0272	0.000142299	0.0185402	FAM213A	protein_coding
ENSG00000122694	0.863018	7.35378	37.6265	0.00016325	0.0203982	GLIPR2	protein_coding
ENSG00000122862	1.05088	9.82795	35.0951	0.00021157	0.0226542	SRGN	protein_coding
ENSG00000123080	1.94378	3.54872	31.8623	0.000301506	0.0275597	CDKN2C	protein_coding
ENSG00000123130	1.70404	5.67145	93.1056	4.39251e-06	0.00299423	ACOT9	protein_coding
ENSG00000123240	1.00836	7.81064	56.9917	3.27293e-05	0.00831544	OPTN	protein_coding
ENSG00000123485	7.67338	1.59302	46.788	7.11028e-05	0.0124801	HJURP	protein_coding
ENSG00000123610	8.16311	2.58947	75.0986	0.00030192	0.0275597	TNFAIP6	protein_coding
ENSG00000123933	1.08981	7.48849	40.0063	0.000129585	0.017481	MXD4	protein_coding
ENSG00000123975	1.96337	5.45376	26.9423	0.000548588	0.0383302	CKS2	protein_coding
ENSG00000124126	1.15847	8.17384	38.0896	0.000155931	0.0198634	PREX1	protein_coding
ENSG00000124191	3.20165	4.439	110.313	2.1495e-06	0.00242718	TOX2	protein_coding
ENSG00000124222	-0.883526	6.81073	30.4826	0.000353832	0.0299656	STX16	protein_coding
ENSG00000124243	-1.61509	5.09999	71.804	1.28757e-05	0.00545214	BCAS4	protein_coding
ENSG00000124762	1.62663	6.41749	27.1806	0.000531902	0.0378558	CDKN1A	protein_coding
ENSG00000124942	1.3241	9.75929	24.1924	0.000796281	0.0470584	AHNAK	protein_coding
ENSG00000125148	1.30944	8.91587	60.4795	2.58102e-05	0.00771471	MT2A	protein_coding
ENSG00000125249	1.02008	5.10519	26.6666	0.000568698	0.0389331	RAP2A	protein_coding
ENSG00000125827	0.844984	7.44115	27.1764	0.000532191	0.0378558	TMX4	protein_coding
ENSG00000126353	-1.675	8.8581	96.5573	3.77075e-06	0.00294776	CCR7	protein_coding
ENSG00000126787	11.2942	2.27588	146.569	5.85491e-05	0.0113697	DLGAP5	protein_coding
ENSG00000126822	1.39445	5.47409	48.5933	6.13667e-05	0.0114398	PLEKHG3	protein_coding
ENSG00000127564	6.65895	2.06581	35.7027	0.000198534	0.0220154	PKMYT1	protein_coding
ENSG00000128245	1.26079	7.11656	42.0855	0.000106885	0.015365	YWHAH	protein_coding
ENSG00000128294	1.45749	7.57328	70.4217	1.39398e-05	0.00573049	TPST2	protein_coding
ENSG00000128604	2.51419	4.01557	43.0012	9.84413e-05	0.0149317	IRF5	protein_coding
ENSG00000128656	2.76108	4.29787	43.3015	9.58512e-05	0.0148341	CHN1	protein_coding
ENSG00000129173	9.74345	0.477012	49.3462	0.00082206	0.0478019	E2F8	protein_coding
ENSG00000129534	0.712438	6.48223	28.799	0.000433583	0.0336363	MIS18BP1	protein_coding
ENSG00000129538	9.64276	3.72512	137.373	2.03556e-05	0.0069124	RNASE1	protein_coding
ENSG00000129925	-0.749661	6.89234	27.5692	0.000506	0.0369065	TMEM8A	protein_coding
ENSG00000130066	0.889625	8.73956	26.6358	0.000570999	0.0389331	SAT1	protein_coding
ENSG00000130222	1.30366	4.92708	29.9032	0.000379081	0.0310683	GADD45G	protein_coding
ENSG00000130300	8.5593	3.33411	65.5136	0.00041941	0.0331269	PLVAP	protein_coding
ENSG00000130402	1.59864	5.6102	47.6269	6.63608e-05	0.0121008	ACTN4	protein_coding
ENSG00000130429	1.06375	8.97292	45.3293	8.03755e-05	0.0133405	ARPC1B	protein_coding
ENSG00000130511	1.05242	6.97192	42.5538	0.000102461	0.0151643	SSBP4	protein_coding
ENSG00000130724	0.770885	7.02649	34.5695	0.000223699	0.0230819	CHMP2A	protein_coding
ENSG00000130958	1.14293	5.07266	44.8495	8.37432e-05	0.0137267	SLC35D2	protein_coding
ENSG00000131368	-0.874994	5.056	24.1861	0.000796995	0.0470584	MRPS25	protein_coding
ENSG00000131389	1.20771	5.08074	45.5257	7.90445e-05	0.0132883	SLC6A6	protein_coding
ENSG00000131634	-0.646694	6.02652	26.36	0.000592136	0.0398522	TMEM204	protein_coding
ENSG00000131686	-6.30226	3.14032	33.0792	0.000263007	0.0252041	CA6	protein_coding
ENSG00000131747	5.71611	4.07743	43.1648	9.70195e-05	0.0148809	TOP2A	protein_coding
ENSG00000131981	2.01896	6.51353	70.9878	1.34915e-05	0.00563466	LGALS3	protein_coding
ENSG00000132718	1.95515	6.16835	197.03	1.76201e-07	0.000616246	SYT11	protein_coding
ENSG00000132965	1.00979	8.17119	28.1523	0.000469962	0.0351181	ALOX5AP	protein_coding
ENSG00000133106	1.55109	5.80912	90.612	4.92062e-06	0.00299423	EPSTI1	protein_coding
ENSG00000133110	9.00296	4.75891	139.875	6.57494e-05	0.0120757	POSTN	protein_coding
ENSG00000133302	1.1792	5.65695	25.8171	0.00063659	0.0415596	SLF1	protein_coding
ENSG00000133816	1.619	4.73264	24.6401	0.000747823	0.0456305	MICAL2	protein_coding
ENSG00000134070	1.88984	3.34388	26.0141	0.000620001	0.0410926	IRAK2	protein_coding
ENSG00000134107	1.71832	7.51884	54.7042	3.85155e-05	0.00889591	BHLHE40	protein_coding
ENSG00000134308	1.11036	8.4031	39.9599	0.000130155	0.017481	YWHAQ	protein_coding
ENSG00000134352	-0.952854	7.15151	33.596	0.000248485	0.0242039	IL6ST	protein_coding
ENSG00000134871	8.62164	6.15572	247.38	1.58301e-05	0.00598058	COL4A2	protein_coding
ENSG00000134996	0.750374	7.28406	27.653	0.000500616	0.0367562	OSTF1	protein_coding
ENSG00000135046	0.98995	9.64992	24.7623	0.000735219	0.0451922	ANXA1	protein_coding
ENSG00000135114	1.85296	6.06896	36.2275	0.000188055	0.0216356	OASL	protein_coding
ENSG00000135362	2.35998	5.67765	27.1694	0.000532673	0.0378558	PRR5L	protein_coding
ENSG00000135404	0.650791	7.7333	24.2561	0.000789161	0.0468092	CD63	protein_coding
ENSG00000135451	8.41708	1.31058	27.6388	0.000501527	0.0367562	TROAP	protein_coding
ENSG00000135604	2.19826	5.66037	43.0315	9.81758e-05	0.0149317	STX11	protein_coding
ENSG00000135842	2.13109	7.81676	47.5521	6.67676e-05	0.0121008	FAM129A	protein_coding
ENSG00000136286	1.12616	8.38807	49.9084	5.52859e-05	0.0110892	MYO1G	protein_coding
ENSG00000136738	1.02814	5.14049	24.6208	0.000749833	0.0456305	STAM	protein_coding
ENSG00000136810	1.11314	7.45666	42.7679	0.000100513	0.0149485	TXN	protein_coding
ENSG00000136950	0.726372	7.11075	27.9615	0.000481396	0.0357099	ARPC5L	protein_coding
ENSG00000136997	-1.00377	7.20986	27.0636	0.000540017	0.0380232	MYC	protein_coding
ENSG00000137078	0.979704	6.57381	63.1118	2.1745e-05	0.00701596	SIT1	protein_coding
ENSG00000137474	7.67088	5.15208	30.4898	0.00035353	0.0299656	MYO7A	protein_coding
ENSG00000137752	0.820143	6.85221	33.6286	0.000247602	0.0241952	CASP1	protein_coding
ENSG00000137767	1.07714	5.71977	43.334	9.55758e-05	0.0148341	SQRDL	protein_coding
ENSG00000137804	3.28816	5.07966	73.6369	1.16132e-05	0.00520682	NUSAP1	protein_coding
ENSG00000137965	0.967475	5.16929	30.2643	0.000363095	0.0304122	IFI44	protein_coding
ENSG00000138119	9.0033	2.41423	82.6782	7.20468e-06	0.00370758	MYOF	protein_coding
ENSG00000138166	1.5281	5.84035	32.97	0.000266206	0.0253628	DUSP5	protein_coding
ENSG00000138172	2.18655	5.3912	91.4109	4.7434e-06	0.00299423	CALHM2	protein_coding
ENSG00000138435	9.78636	0.431605	51.5449	0.000741888	0.0455104	CHRNA1	protein_coding
ENSG00000138600	1.17947	6.34164	23.8858	0.000831701	0.0479336	SPPL2A	protein_coding
ENSG00000138758	1.10427	6.14515	43.3823	9.51684e-05	0.0148341	2021-09-11	protein_coding
ENSG00000138795	-1.03312	8.22151	41.2955	0.000114889	0.015919	LEF1	protein_coding
ENSG00000139289	1.74489	5.29455	24.0129	0.000816795	0.0476146	PHLDA1	protein_coding
ENSG00000139318	2.06181	4.95079	47.4956	6.70767e-05	0.0121008	DUSP6	protein_coding
ENSG00000139329	10.6636	4.22659	191.989	2.98822e-05	0.00813435	LUM	protein_coding
ENSG00000139734	6.8348	1.06265	27.4326	0.000514929	0.037379	DIAPH3	protein_coding
ENSG00000140368	0.652494	7.35119	25.2901	0.000683703	0.0429151	PSTPIP1	protein_coding
ENSG00000140443	-3.59706	3.7184	62.7342	2.22775e-05	0.00701596	IGF1R	protein_coding
ENSG00000140577	-0.78623	6.63604	32.2784	0.000287611	0.0267338	CRTC3	protein_coding
ENSG00000141576	-1.7024	5.86352	127.018	1.17887e-06	0.00179349	RNF157	protein_coding
ENSG00000141682	1.88291	7.5385	87.9376	5.57577e-06	0.00320744	PMAIP1	protein_coding
ENSG00000141753	4.578	6.31488	202.357	1.56789e-07	0.000616246	IGFBP4	protein_coding
ENSG00000142102	-1.23798	7.95681	26.747	0.000562744	0.0388166	ATHL1	protein_coding
ENSG00000142347	1.95371	8.36354	102.587	2.92227e-06	0.00262042	MYO1F	protein_coding
ENSG00000142669	1.00187	10.3195	24.4037	0.000772948	0.0462715	SH3BGRL3	protein_coding
ENSG00000142871	6.1517	4.2192	65.3733	0.00042157	0.0331834	CYR61	protein_coding
ENSG00000142910	7.64657	3.87247	71.1531	0.000343911	0.0296191	TINAGL1	protein_coding
ENSG00000143013	1.30484	4.93053	38.6875	0.000147063	0.0189738	LMO4	protein_coding
ENSG00000143079	8.47633	0.936803	52.9496	0.000696268	0.0435142	CTTNBP2NL	protein_coding
ENSG00000143365	3.00048	3.25273	62.7732	2.22217e-05	0.00701596	RORC	protein_coding
ENSG00000143476	8.32373	2.1815	34.0375	0.000236849	0.0235214	DTL	protein_coding
ENSG00000143507	1.31991	6.19155	54.8899	3.80016e-05	0.00888265	DUSP10	protein_coding
ENSG00000143537	1.26853	5.05393	25.9059	0.000629045	0.0415115	ADAM15	protein_coding
ENSG00000143870	0.990098	7.06789	35.9844	0.000192824	0.0218977	PDIA6	protein_coding
ENSG00000143889	1.60376	6.83534	52.0919	4.67295e-05	0.0101042	HNRNPLL	protein_coding
ENSG00000143891	1.06835	6.22496	39.5264	0.000135636	0.0179795	GALM	protein_coding
ENSG00000144354	3.37471	4.78795	32.0257	0.000295953	0.0272397	CDCA7	protein_coding
ENSG00000145365	1.31054	5.4644	29.0131	0.000422302	0.0331834	TIFA	protein_coding
ENSG00000145386	4.87634	2.73517	25.5263	0.00066208	0.0424065	CCNA2	protein_coding
ENSG00000145425	-0.651027	6.3309	24.6628	0.000745457	0.0456305	RPS3A	protein_coding
ENSG00000145428	-6.83739	0.461719	30.5284	0.000351923	0.0299656	RNF175	protein_coding
ENSG00000145649	2.64576	9.30507	34.5176	0.000224941	0.0230819	GZMA	protein_coding
ENSG00000145703	0.857908	8.14329	29.496	0.000398147	0.0323698	IQGAP2	protein_coding
ENSG00000145730	1.63246	5.54625	82.426	7.29647e-06	0.00370758	PAM	protein_coding
ENSG00000145901	0.602384	6.80831	23.9584	0.000823144	0.0478019	TNIP1	protein_coding
ENSG00000146376	1.56345	4.93917	37.1109	0.000171898	0.0206332	ARHGAP18	protein_coding
ENSG00000147119	2.02891	4.36867	41.415	0.000113633	0.0158194	CHST7	protein_coding
ENSG00000147443	0.942622	7.69931	59.7781	2.70462e-05	0.00792869	DOK2	protein_coding
ENSG00000147889	3.39204	3.52182	46.2094	7.46164e-05	0.0128871	CDKN2A	protein_coding
ENSG00000148175	1.85378	8.29181	56.3158	3.43214e-05	0.00840789	STOM	protein_coding
ENSG00000148773	5.56842	5.05816	36.4594	0.000183641	0.0212884	MKI67	protein_coding
ENSG00000149131	10.2705	4.7485	400.972	4.68392e-06	0.00299423	SERPING1	protein_coding
ENSG00000149177	1.01681	6.7835	26.9309	0.000549407	0.0383302	PTPRJ	protein_coding
ENSG00000149311	-0.779382	8.05836	27.9727	0.000480714	0.0357099	ATM	protein_coding
ENSG00000150093	1.80354	8.3065	59.249	2.80266e-05	0.00798575	ITGB1	protein_coding
ENSG00000150637	1.04498	5.98827	26.9533	0.000547806	0.0383302	CD226	protein_coding
ENSG00000150977	1.21763	6.11703	68.1046	1.59753e-05	0.00598058	RILPL2	protein_coding
ENSG00000151553	1.5317	6.34575	143.969	6.88367e-07	0.00123453	FAM160B1	protein_coding
ENSG00000151692	-1.73047	4.21287	28.6429	0.000442036	0.0341185	RNF144A	protein_coding
ENSG00000151725	2.75102	3.52277	34.7089	0.000220401	0.0229338	CENPU	protein_coding
ENSG00000152061	0.810382	7.31543	24.2933	0.00078504	0.0466556	RABGAP1L	protein_coding
ENSG00000152256	-1.84471	5.58858	91.7341	4.67392e-06	0.00299423	PDK1	protein_coding
ENSG00000152270	-1.08318	7.51141	23.9205	0.0008276	0.0479336	PDE3B	protein_coding
ENSG00000152492	3.24005	4.65844	49.2084	5.84262e-05	0.0113697	CCDC50	protein_coding
ENSG00000152495	-0.904477	7.02787	47.8545	6.51413e-05	0.0120365	CAMK4	protein_coding
ENSG00000152969	2.35778	6.01853	153.714	5.1883e-07	0.00098863	JAKMIP1	protein_coding
ENSG00000153071	5.07355	3.19027	48.8044	6.03377e-05	0.0114259	DAB2	protein_coding
ENSG00000153250	-0.655959	7.03388	26.2233	0.000602957	0.0402253	RBMS1	protein_coding
ENSG00000153898	1.83562	5.35235	25.4825	0.000666022	0.0424883	MCOLN2	protein_coding
ENSG00000154027	-2.86086	4.36308	49.2746	5.81198e-05	0.0113697	AK5	protein_coding
ENSG00000154153	-1.62331	5.51968	65.5478	1.86591e-05	0.00653884	FAM134B	protein_coding
ENSG00000154229	-1.42995	4.63295	26.488	0.000582207	0.0394452	PRKCA	protein_coding
ENSG00000154451	0.961434	8.14508	57.2611	3.212e-05	0.00827266	GBP5	protein_coding
ENSG00000154640	1.11303	5.35366	46.6981	7.16352e-05	0.0124801	BTG3	protein_coding
ENSG00000154734	6.4535	3.99836	50.5699	0.000177697	0.0209175	ADAMTS1	protein_coding
ENSG00000154814	-1.18527	7.2639	103.149	2.85557e-06	0.00262042	OXNAD1	protein_coding
ENSG00000154839	7.16155	1.43481	24.1595	0.000800001	0.0470584	SKA1	protein_coding
ENSG00000154845	1.27894	5.47531	42.854	9.97418e-05	0.0149485	PPP4R1	protein_coding
ENSG00000155115	0.695384	6.50818	25.8506	0.000633731	0.0415596	GTF3C6	protein_coding
ENSG00000155307	0.706357	7.23034	37.0407	0.000173118	0.0206687	SAMSN1	protein_coding
ENSG00000155366	2.01355	5.05871	56.5331	3.37996e-05	0.00840789	RHOC	protein_coding
ENSG00000155368	0.828092	7.49081	25.1545	0.000696501	0.0435142	DBI	protein_coding
ENSG00000156127	0.966517	6.22554	31.8072	0.000303405	0.0276003	BATF	protein_coding
ENSG00000156234	9.72279	8.36255	211.386	1.29493e-07	0.000616246	CXCL13	protein_coding
ENSG00000156395	-9.86599	0.460927	26.7742	0.000560749	0.0387667	SORCS3	protein_coding
ENSG00000156802	0.934772	5.38038	31.2386	0.000323899	0.0287065	ATAD2	protein_coding
ENSG00000157483	6.18038	2.6346	28.5107	0.000449355	0.0344149	MYO1E	protein_coding
ENSG00000158286	3.09323	2.69351	25.3091	0.000681933	0.0429151	RNF207	protein_coding
ENSG00000158321	1.56427	5.19917	25.6514	0.000650961	0.0422266	AUTS2	protein_coding
ENSG00000158402	7.66571	-0.417652	28.7714	0.000435064	0.0336655	CDC25C	protein_coding
ENSG00000159111	1.05276	6.80193	42.3108	0.000104729	0.0152259	MRPL10	protein_coding
ENSG00000159335	4.62134	4.23924	63.2146	2.16028e-05	0.00701596	PTMS	protein_coding
ENSG00000159720	0.726185	6.65755	29.2415	0.000410661	0.0327511	ATP6V0D1	protein_coding
ENSG00000160007	1.15131	5.85303	28.8759	0.000429487	0.0335749	ARHGAP35	protein_coding
ENSG00000160789	1.50663	8.29769	30.1659	0.000367368	0.0306337	LMNA	protein_coding
ENSG00000160791	2.70324	5.40579	60.3002	2.61195e-05	0.00773138	CCR5	protein_coding
ENSG00000160796	1.20322	7.37217	26.3049	0.000596467	0.0399672	NBEAL2	protein_coding
ENSG00000160856	2.42009	6.30131	80.4178	8.08068e-06	0.00385876	FCRL3	protein_coding
ENSG00000161381	-2.03102	5.35798	66.6935	1.73934e-05	0.00617856	PLXDC1	protein_coding
ENSG00000161405	0.737883	8.27422	26.1847	0.000606064	0.0403443	IKZF3	protein_coding
ENSG00000162692	8.03545	3.25661	79.7921	0.000260715	0.025154	VCAM1	protein_coding
ENSG00000162739	1.20805	7.57539	40.0554	0.000128985	0.0174778	SLAMF6	protein_coding
ENSG00000163171	0.928532	6.60814	37.1157	0.000171815	0.0206332	CDC42EP3	protein_coding
ENSG00000163191	1.68486	8.11307	96.7225	3.74379e-06	0.00294776	S100A11	protein_coding
ENSG00000163344	0.952482	5.50317	26.861	0.000554428	0.0384168	PMVK	protein_coding
ENSG00000163564	0.927519	7.63885	29.3988	0.000402868	0.0325799	PYHIN1	protein_coding
ENSG00000163599	1.65948	6.79867	92.8496	4.44343e-06	0.00299423	CTLA4	protein_coding
ENSG00000163629	2.91518	4.75179	29.2261	0.00041143	0.0327511	PTPN13	protein_coding
ENSG00000163827	8.89277	1.28251	56.5426	0.000595993	0.0399672	LRRC2	protein_coding
ENSG00000163874	1.02615	6.7459	28.5801	0.000445494	0.0342122	ZC3H12A	protein_coding
ENSG00000163923	2.42121	3.18382	37.1339	0.0001715	0.0206332	RPL39L	protein_coding
ENSG00000164104	1.24606	8.68481	36.4861	0.00018314	0.0212884	HMGB2	protein_coding
ENSG00000164111	1.72159	8.08321	57.2525	3.21394e-05	0.00827266	ANXA5	protein_coding
ENSG00000164112	10.8358	2.22021	132.261	7.55281e-05	0.0129053	TMEM155	protein_coding
ENSG00000164430	1.80725	4.91614	43.9596	9.04586e-05	0.0145358	MB21D1	protein_coding
ENSG00000164483	1.17581	6.72287	29.1339	0.000416094	0.0330355	SAMD3	protein_coding
ENSG00000164611	2.28393	5.41533	83.6459	6.86527e-06	0.00360876	PTTG1	protein_coding
ENSG00000164626	7.53392	3.40306	34.3183	0.000229792	0.023264	KCNK5	protein_coding
ENSG00000165304	9.79311	2.44858	101.17	3.09873e-06	0.00262428	MELK	protein_coding
ENSG00000165617	-10.7801	2.5528	43.152	9.71298e-05	0.0148809	DACT1	protein_coding
ENSG00000166033	9.10706	3.69957	93.9992	0.000174963	0.020756	HTRA1	protein_coding
ENSG00000166289	1.209	5.61529	30.7657	0.000342239	0.0295908	PLEKHF1	protein_coding
ENSG00000166562	0.679947	6.73524	31.4418	0.000316386	0.0281224	SEC11C	protein_coding
ENSG00000166803	4.59339	2.43881	33.5364	0.000250109	0.0242845	KIAA0101	protein_coding
ENSG00000166949	1.34179	5.9387	37.409	0.000166833	0.0206332	SMAD3	protein_coding
ENSG00000167257	0.984845	5.09665	28.1839	0.000468098	0.0351181	RNF214	protein_coding
ENSG00000167460	1.20766	7.41976	77.8042	9.26147e-06	0.00427824	TPM4	protein_coding
ENSG00000167513	3.0424	2.78691	25.5851	0.000656821	0.0423365	CDT1	protein_coding
ENSG00000167664	-3.48374	4.17069	90.822	4.87326e-06	0.00299423	TMIGD2	protein_coding
ENSG00000167797	0.922908	7.08465	34.8565	0.000216974	0.0228939	CDK2AP2	protein_coding
ENSG00000167851	0.860356	5.66621	25.4025	0.0006733	0.0425486	CD300A	protein_coding
ENSG00000167900	4.16999	4.2439	61.5312	2.40833e-05	0.00726982	TK1	protein_coding
ENSG00000167912	2.90406	3.9747	41.9207	0.000108497	0.0154573	RP11-25K19.1	antisense
ENSG00000168056	-1.32604	6.04069	25.9693	0.00062373	0.04125	LTBP3	protein_coding
ENSG00000168078	6.87493	0.924154	24.0642	0.00081087	0.0474036	PBK	protein_coding
ENSG00000168243	9.80795	3.072	69.3629	1.48281e-05	0.00580759	GNG4	protein_coding
ENSG00000168496	1.84635	4.58371	37.2754	0.000169079	0.0206332	FEN1	protein_coding
ENSG00000168675	1.03963	5.55679	39.7171	0.000133191	0.0177324	LDLRAD4	protein_coding
ENSG00000168785	1.50442	5.56989	56.8113	3.31454e-05	0.00835155	TSPAN5	protein_coding
ENSG00000169554	2.22379	7.09336	24.4505	0.000767892	0.0462715	ZEB2	protein_coding
ENSG00000169583	2.20844	5.70365	30.6207	0.000348116	0.0298968	CLIC3	protein_coding
ENSG00000169715	2.27632	6.76813	186.815	2.2234e-07	0.000616246	MT1E	protein_coding
ENSG00000169756	1.52277	6.74295	132.813	9.73772e-07	0.00164935	LIMS1	protein_coding
ENSG00000169908	7.06347	3.79054	62.5057	0.000469356	0.0351181	TM4SF1	protein_coding
ENSG00000170128	2.91645	3.07656	43.9435	9.05865e-05	0.0145358	GPR25	protein_coding
ENSG00000170222	-1.11833	5.45794	35.6309	0.000200022	0.0220154	ADPRM	protein_coding
ENSG00000170266	0.902794	5.45967	28.8166	0.000432642	0.0336363	GLB1	protein_coding
ENSG00000170365	8.08526	1.64516	31.001	0.00033296	0.0291703	SMAD1	protein_coding
ENSG00000171310	1.07598	6.78257	42.1118	0.00010663	0.015365	CHST11	protein_coding
ENSG00000171314	1.13683	4.72519	25.0576	0.00070583	0.0440069	PGAM1	protein_coding
ENSG00000171316	-1.08325	5.51054	31.6533	0.00030879	0.0276894	CHD7	protein_coding
ENSG00000171840	1.83985	4.75067	34.8547	0.000217014	0.0228939	NINJ2	protein_coding
ENSG00000171843	-1.06821	6.25593	62.2702	2.29537e-05	0.00714094	MLLT3	protein_coding
ENSG00000171848	7.46586	4.40986	33.8722	0.000241127	0.0237144	RRM2	protein_coding
ENSG00000172164	-1.88964	4.44816	24.3971	0.000773664	0.0462715	SNTB1	protein_coding
ENSG00000172292	-1.59841	4.20509	29.1128	0.00041717	0.0330355	CERS6	protein_coding
ENSG00000172348	7.23877	3.91848	53.6269	4.16704e-05	0.00941073	RCAN2	protein_coding
ENSG00000172725	1.04009	5.44599	30.079	0.000371192	0.0308363	CORO1B	protein_coding
ENSG00000172794	1.378	6.96358	59.3774	2.77848e-05	0.00798575	RAB37	protein_coding
ENSG00000172867	-8.1003	0.581121	24.4596	0.00076692	0.0462715	KRT2	protein_coding
ENSG00000172965	3.82259	5.11982	93.073	4.39897e-06	0.00299423	MIR4435-2HG	lincRNA
ENSG00000173114	-4.65807	4.72075	37.6683	0.000162573	0.0203972	LRRN3	protein_coding
ENSG00000173218	3.09921	4.10546	25.2859	0.000684096	0.0429151	VANGL1	protein_coding
ENSG00000173334	2.22833	4.39684	98.1732	3.51677e-06	0.00289782	TRIB1	protein_coding
ENSG00000173762	-1.15479	7.00524	35.773	0.000197089	0.0220154	CD7	protein_coding
ENSG00000174282	-0.750783	5.9661	29.5765	0.000394286	0.0321417	ZBTB4	protein_coding
ENSG00000175061	-0.64858	6.40863	24.0677	0.000810461	0.0474036	LRRC75A-AS1	processed_transcript
ENSG00000175899	1.42498	6.52252	24.7743	0.000733995	0.0451922	A2M	protein_coding
ENSG00000176485	1.69102	5.59031	53.204	4.29946e-05	0.00956802	PLA2G16	protein_coding
ENSG00000176871	1.33553	5.74782	30.8526	0.000338776	0.0294262	WSB2	protein_coding
ENSG00000176890	3.21737	3.68756	53.8033	4.11327e-05	0.00935862	TYMS	protein_coding
ENSG00000177054	1.2453	4.52036	32.7643	0.000272363	0.025629	ZDHHC13	protein_coding
ENSG00000177105	0.879738	7.48288	34.7571	0.000219273	0.0229338	RHOG	protein_coding
ENSG00000177311	0.900438	7.33036	42.7842	0.000100367	0.0149485	ZBTB38	protein_coding
ENSG00000178053	1.9535	3.73866	26.6212	0.000572096	0.0389331	MLF1	protein_coding
ENSG00000178573	2.17636	6.49286	58.924	2.86502e-05	0.00803882	MAF	protein_coding
ENSG00000179344	2.3154	5.82943	63.5818	2.11038e-05	0.00699361	HLA-DQB1	protein_coding
ENSG00000179715	-0.866923	6.61223	36.397	0.000184815	0.0213434	PCED1B	protein_coding
ENSG00000179862	-1.65824	4.54123	41.7618	0.000110079	0.0155187	CITED4	protein_coding
ENSG00000180357	-1.19673	4.97259	38.0615	0.000156364	0.0198634	ZNF609	protein_coding
ENSG00000180644	1.34606	9.40314	27.8717	0.000486897	0.0360304	PRF1	protein_coding
ENSG00000181104	3.07101	6.62746	44.1688	8.88225e-05	0.0144044	F2R	protein_coding
ENSG00000181467	0.768417	6.49373	31.0084	0.000332675	0.0291703	RAP2B	protein_coding
ENSG00000181754	-1.4684	4.1538	34.9983	0.000213742	0.0227058	AMIGO1	protein_coding
ENSG00000181788	0.864802	6.56053	32.0057	0.000296627	0.0272397	SIAH2	protein_coding
ENSG00000181804	1.5639	5.35651	46.1774	7.48168e-05	0.0128871	SLC9A9	protein_coding
ENSG00000181847	3.2466	7.54854	326.774	1.89103e-08	0.000503387	TIGIT	protein_coding
ENSG00000182199	0.929922	5.47167	23.6882	0.000855545	0.0490282	SHMT2	protein_coding
ENSG00000182492	6.80544	3.71409	57.789	0.000565902	0.0389331	BGN	protein_coding
ENSG00000182568	-2.13521	7.46799	163.693	3.95092e-07	0.000926582	SATB1	protein_coding
ENSG00000182718	2.32325	8.40678	244.395	6.84184e-08	0.000616246	ANXA2	protein_coding
ENSG00000182871	-2.38896	4.77588	55.3086	3.6873e-05	0.00885183	COL18A1	protein_coding
ENSG00000182985	1.55032	4.02307	25.4316	0.000670643	0.0425251	CADM1	protein_coding
ENSG00000183688	-1.09003	6.0544	63.7946	2.0821e-05	0.00697572	FAM101B	protein_coding
ENSG00000183691	-5.48583	3.02876	48.8287	6.02201e-05	0.0114259	NOG	protein_coding
ENSG00000183722	8.48237	3.33829	120.211	9.56375e-05	0.0148341	LHFP	protein_coding
ENSG00000183735	1.82881	5.64607	26.9105	0.000550866	0.0383443	TBK1	protein_coding
ENSG00000183813	1.52204	5.1522	27.3174	0.000522602	0.0377561	CCR4	protein_coding
ENSG00000184014	-1.44027	6.01074	72.9092	1.20955e-05	0.00526812	DENND5A	protein_coding
ENSG00000184357	2.54697	3.31317	35.4717	0.000203372	0.0222236	HIST1H1B	protein_coding
ENSG00000184384	-1.25847	5.40378	51.0895	5.04407e-05	0.0105331	MAML2	protein_coding
ENSG00000184613	-1.85934	7.16142	155.103	4.9902e-07	0.00098863	NELL2	protein_coding
ENSG00000186049	-5.58923	2.03628	39.779	0.000132409	0.0177057	KRT73	protein_coding
ENSG00000186088	-1.05815	5.34275	37.7571	0.000161143	0.0203014	GSAP	protein_coding
ENSG00000186187	1.30599	5.36376	32.5848	0.000277877	0.0259874	ZNRF1	protein_coding
ENSG00000186810	3.173	7.4452	288.194	3.3022e-08	0.000503387	CXCR3	protein_coding
ENSG00000186827	2.11299	5.6725	57.2061	3.22433e-05	0.00827266	TNFRSF4	protein_coding
ENSG00000186854	-2.01582	6.61349	122.736	1.365e-06	0.0018094	TRABD2A	protein_coding
ENSG00000186891	2.85214	5.89643	103.127	2.85821e-06	0.00262042	TNFRSF18	protein_coding
ENSG00000187118	0.798067	6.68138	29.9656	0.000376256	0.0309199	CMC1	protein_coding
ENSG00000187498	9.02623	6.00517	253.758	1.48493e-05	0.00580759	COL4A1	protein_coding
ENSG00000187824	-2.47303	2.3565	24.1615	0.000799768	0.0470584	TMEM220	protein_coding
ENSG00000188229	0.788592	8.20795	25.5893	0.000656452	0.0423365	TUBB4B	protein_coding
ENSG00000188389	5.2392	6.59199	187.161	2.20554e-07	0.000616246	PDCD1	protein_coding
ENSG00000188452	1.10739	6.01498	56.0464	3.49822e-05	0.00846458	CERKL	protein_coding
ENSG00000189057	10.1887	2.38234	73.2588	1.18608e-05	0.00524075	FAM111B	protein_coding
ENSG00000189077	0.915317	5.19939	28.2923	0.000461778	0.035109	TMEM120A	protein_coding
ENSG00000189159	1.2999	7.15262	35.4225	0.000204421	0.0222585	HN1	protein_coding
ENSG00000189283	-1.60096	4.73852	35.6581	0.000199456	0.0220154	FHIT	protein_coding
ENSG00000189319	0.990393	5.93912	41.7805	0.000109892	0.0155187	FAM53B	protein_coding
ENSG00000196126	2.25646	8.1509	123.958	1.30844e-06	0.0018094	HLA-DRB1	protein_coding
ENSG00000196141	1.68661	5.08333	58.1387	3.02286e-05	0.00815584	SPATS2L	protein_coding
ENSG00000196154	1.41579	10.2081	35.3656	0.000205641	0.0223117	S100A4	protein_coding
ENSG00000196230	0.965874	6.93831	26.4684	0.000583714	0.0394596	TUBB	protein_coding
ENSG00000196352	-0.965497	7.0001	25.7222	0.000644769	0.0419141	CD55	protein_coding
ENSG00000196735	2.20337	5.62359	32.7315	0.00027336	0.0256437	HLA-DQA1	protein_coding
ENSG00000196975	1.68969	5.40115	41.4955	0.000112796	0.0157749	ANXA4	protein_coding
ENSG00000197057	2.98059	4.79081	24.1499	0.000801079	0.0470584	DTHD1	protein_coding
ENSG00000197442	1.07758	6.34546	24.5966	0.000752371	0.0456938	MAP3K5	protein_coding
ENSG00000197471	0.663428	7.61131	23.8517	0.000835753	0.0480763	SPN	protein_coding
ENSG00000197535	0.780411	6.52163	30.389	0.000357766	0.0300484	MYO5A	protein_coding
ENSG00000197635	-1.36947	5.84177	67.8155	1.6254e-05	0.00598058	DPP4	protein_coding
ENSG00000197747	1.2853	9.59595	47.0859	6.93729e-05	0.0122967	S100A10	protein_coding
ENSG00000198168	-0.752364	6.27713	24.3774	0.000775812	0.0462876	SVIP	protein_coding
ENSG00000198356	0.973737	6.00837	32.3171	0.000286361	0.026699	ASNA1	protein_coding
ENSG00000198502	2.56096	6.8637	69.3286	1.4858e-05	0.00580759	HLA-DRB5	protein_coding
ENSG00000198846	3.7799	6.80038	45.4839	7.93255e-05	0.0132883	TOX	protein_coding
ENSG00000198885	2.80841	5.13551	44.9937	8.27132e-05	0.0136311	ITPRIPL1	protein_coding
ENSG00000198937	1.17364	6.14719	72.1254	1.26426e-05	0.00542884	CCDC167	protein_coding
ENSG00000204131	1.56867	5.13301	45.8438	7.69453e-05	0.0130328	NHSL2	protein_coding
ENSG00000204161	1.69684	4.20635	27.8507	0.000488196	0.036039	C10orf128	protein_coding
ENSG00000204257	2.01173	6.44707	178.538	2.7091e-07	0.000688291	HLA-DMA	protein_coding
ENSG00000204287	2.72889	8.26479	54.3155	3.96192e-05	0.00908202	HLA-DRA	protein_coding
ENSG00000204387	-0.786579	6.58434	23.6139	0.000864729	0.0492782	C6orf48	protein_coding
ENSG00000204397	0.976503	6.27757	34.1334	0.00023441	0.0233552	CARD16	protein_coding
ENSG00000204475	1.19976	5.123	28.9678	0.000424657	0.0332826	NCR3	protein_coding
ENSG00000204866	12.3224	2.73756	209.918	2.38995e-05	0.00726982	IGFL2	protein_coding
ENSG00000205268	-0.99078	6.95782	51.2319	4.98921e-05	0.0104904	PDE7A	protein_coding
ENSG00000211653	14.4377	6.22883	521.04	2.41277e-06	0.00260096	IGLV1-40	IG_V_gene
ENSG00000211666	7.48226	3.69331	45.0418	0.000141485	0.0185402	IGLV2-14	IG_V_gene
ENSG00000211694	1.34365	4.29112	36.6509	0.000180091	0.0211177	TRGV10	TR_V_gene
ENSG00000213366	-1.68271	3.93101	33.0784	0.00026303	0.0252041	GSTM2	protein_coding
ENSG00000213719	1.38376	8.69064	94.6454	4.10079e-06	0.00299423	CLIC1	protein_coding
ENSG00000214894	-2.14014	2.57153	25.533	0.000661474	0.0424065	LINC00243	lincRNA
ENSG00000222041	1.91256	5.42254	51.9132	4.73659e-05	0.0101697	LINC00152	lincRNA
ENSG00000223865	1.4377	7.9833	103.341	2.83327e-06	0.00262042	HLA-DPB1	protein_coding
ENSG00000224078	-1.08262	5.0953	29.4024	0.000402695	0.0325799	SNHG14	processed_transcript
ENSG00000225720	2.11908	3.38658	28.5953	0.000444658	0.0342122	RP4-742C19.12	transcribed_unprocessed_pseudogene
ENSG00000225783	2.22579	7.26837	33.7044	0.000245566	0.0240733	MIAT	lincRNA
ENSG00000227145	10.4292	1.5839	92.7199	0.000180919	0.0211335	IL21-AS1	antisense
ENSG00000227191	1.78358	7.26921	34.2806	0.000230727	0.023264	TRGC2	TR_C_gene
ENSG00000228956	-2.14225	3.69398	46.7327	7.14297e-05	0.0124801	SATB1-AS1	processed_transcript
ENSG00000229153	-4.59049	3.01492	29.3626	0.000404648	0.0326373	EPHA1-AS1	antisense
ENSG00000229391	2.12879	4.41225	50.1736	5.41498e-05	0.0110061	HLA-DRB6	transcribed_unprocessed_pseudogene
ENSG00000230006	-4.98959	1.72092	23.906	0.000829308	0.0479336	ANKRD36BP2	transcribed_unprocessed_pseudogene
ENSG00000231389	1.7004	8.65076	110.636	2.12308e-06	0.00242718	HLA-DPA1	protein_coding
ENSG00000232629	2.522	3.39605	44.3948	8.70961e-05	0.0141999	HLA-DQB2	protein_coding
ENSG00000233093	2.64467	4.76727	127.595	1.15624e-06	0.00179349	LINC00892	processed_transcript
ENSG00000233355	-1.67426	5.60099	81.4924	7.64894e-06	0.00382297	CHRM3-AS2	antisense
ENSG00000234883	3.29551	2.79017	41.248	0.000115393	0.015919	MIR155HG	lincRNA
ENSG00000235162	1.58834	7.34677	159.898	4.37392e-07	0.000952514	C12orf75	protein_coding
ENSG00000237541	2.61745	4.98658	30.9688	0.000334211	0.0291961	HLA-DQA2	protein_coding
ENSG00000237943	-1.25402	6.85447	62.7032	2.23218e-05	0.00701596	PRKCQ-AS1	processed_transcript
ENSG00000238121	1.54267	5.41837	37.4276	0.000166521	0.0206332	LINC00426	lincRNA
ENSG00000239713	1.82527	7.9043	95.7182	3.91145e-06	0.00298131	APOBEC3G	protein_coding
ENSG00000240065	0.729464	8.49442	23.5523	0.000872425	0.0496241	PSMB9	protein_coding
ENSG00000241553	0.643592	7.18686	26.5682	0.000576097	0.0391182	ARPC4	protein_coding
ENSG00000243811	1.36545	4.72322	36.809	0.000177223	0.0209175	APOBEC3D	protein_coding
ENSG00000244509	1.38957	8.08188	83.7182	6.84072e-06	0.00360876	APOBEC3C	protein_coding
ENSG00000244734	1.82012	5.4222	28.4922	0.000450392	0.0344149	HBB	protein_coding
ENSG00000245164	-0.742897	7.35683	26.9748	0.000546278	0.0383302	LINC00861	lincRNA
ENSG00000246223	-1.07175	5.63026	42.3165	0.000104674	0.0152259	LINC01550	lincRNA
ENSG00000246526	1.5484	4.38918	39.2651	0.000139075	0.0183555	RP11-539L10.2	lincRNA
ENSG00000253755	8.56063	3.27294	55.0345	0.00063546	0.0415596	IGHGP	IG_C_pseudogene
ENSG00000255733	3.2261	2.74548	28.2355	0.000465074	0.0351181	IFNG-AS1	antisense
ENSG00000256039	6.25051	3.76631	89.8845	0.000195163	0.0219679	RP11-291B21.2	lincRNA
ENSG00000259641	8.96916	1.82917	84.5726	0.000226367	0.0230819	PCAT29	lincRNA
ENSG00000260807	-3.26355	3.77594	70.2286	1.40969e-05	0.00573049	RP11-161M6.2	lincRNA
ENSG00000261150	-1.74408	4.00212	31.5079	0.00031399	0.027991	EPPK1	protein_coding
ENSG00000266028	1.52693	4.18749	27.2608	0.000526428	0.0378558	SRGAP2	protein_coding
ENSG00000266088	3.18479	4.54423	116.8	1.68623e-06	0.00205639	RP5-1028K7.2	lincRNA
ENSG00000266714	-2.36921	4.14969	49.9492	5.51092e-05	0.0110892	MYO15B	protein_coding
ENSG00000268027	-0.843358	6.54123	27.1901	0.000531253	0.0378558	AC006129.2	lincRNA
ENSG00000270164	4.24633	1.68156	24.4687	0.000765936	0.0462715	LINC01480	lincRNA
